# Supplementary material for: The use of modafinil for the treatment of fatigue in multiple sclerosis: A systematic review and meta‐analysis of controlled clinical trials
Source: Brain Behav. 2024 Jul 10;14(7):e3623. doi: 10.1002/brb3.3623 (PMC11237168; doi:10.1002/brb3.3623)
Supplement: Supplementary file 2 — Table S1 [file BRB3-14-e3623-s001.xlsx]

## Sheet: Sheet2
General Information			Procedure				Participant Characteristics						MS Subtype at Baseline				Outcomes Assessed
Author	Year	Study Design	Experimental (M)+ Control (C)	Comparator group	Total sample size at start (ITT)	Total sample size at completion (PP)	Age (median ± SD) years	Gender (M)	Gender (F)	Dosage	Treatment Duration	Time at Measure	Relapsing-Remitting (RRMS)	Secondary Progressive (SPMS)	Primary Progressive (PPMS)	Unknown	MFIS (MD)	Adverse Events (RR)	Quality of Life (SMD)	ESS (MD)	FSS (MD)
Nourbakhsh B	2021	RCT, Crossover	124M + 123C	Placebo	141	136	46.8 (10.7)	32 (23%)	109 (77%)	200mg daily	6 weeks	5 weeks	106 (75%)	19 (14%)	15 (11%)	1 (1%)	-1.60 [-4.98, 1.78]	(5/125)/(30/124)	0.09 [-0.16, 0.34]	-1.10 [-2.08, -0.12]	-
Ford-Johnson L	2016	RCT, Crossover	9M + 7C	Placebo	18	16	42.4 (8.0)	3 (19%)	13 (81%)	200mg daily	2 weeks	2 weeks	10 (63%)	3 (19%)	1 (6.2%)	2 (13%)	-6.12 [-20.95, 8.71]	-	0.68 [0.31, 1.05]	-	1.56 [-0.15, 3.27]
Ledinek AH	2013	RCT	15M + 15C	Placebo, L-Carnitine	30	30	36.6 (4.6)	14 (47%)	16 (53%)	200mg daily	1 month	1 month	-	-	-	-	-14.30 [-23.35, -5.25]	(3/15)/(0/15)	0.18 [-0.54, 0.89]	-	-
Lange R	2009	RCT	11M + 10C	Placebo	21	21	43.4 (11.0)	6 (29%)	15 (71%)	100mg/day - 1st week 200mg/day - 7 weeks	8 weeks	8 weeks	-	-	-	-	-	-	-	-	13.4 [6.44, 20.36]
Möller F	2011	RCT	62M + 59C	Placebo	121	110	41.1 (10.3)	36 (30%)	85 (70%)	200mg/day	8 weeks	8 weeks	63 (53%)	31 (26%)	26 (21%)	-	-2.55 [-7.69, 2.59]	(7/62)/(4/59)	0.20 [-0.79, 1.19]	0.16 [-1.51, 1.83]	-0.13 [-0.29,0.03]
Stankoff B	2005	RCT	56M + 59C	Placebo	115	105	43.9 (8.5)	37 (32%)	78 (68%)	200mg/day up to 400/day up to 3 weeks	35 days	35 days	77 (67%)	26 (23%)	11 (9.6%)	1 (0.9%)	-5.00 [-9.96, -0.04]	(34/59)/(28/56)	-	-1.30 [-3.13, 0.53]	-
Al-Shammari AH	2023	Clincal Trial	20M + 20C	L-Carnitine	40	40	31.1 (6.21)	8 (20%)	32 (80%)	200mg/day	2 months	2 months	40 (100%)	0 (0%)	0 (0%)	0 (0%)	3.80 [-6.82, 14.42]	-	-	-	-
