# Supplementary material for: The use of modafinil for the treatment of fatigue in multiple sclerosis: A systematic review and meta‐analysis of controlled clinical trials
Source: Brain Behav. 2024 Jul 10;14(7):e3623. doi: 10.1002/brb3.3623 (PMC11237168; doi:10.1002/brb3.3623)
Supplement: Supplementary file 3 — Table S2: JBI critical assessment of included studies [file BRB3-14-e3623-s003.xlsx]

## Sheet: Sheet1
Supplementary Table 2: Quality Assessment of included studies.
Studies		Randomization		Treatment group allocation		Baseline		Blinding of participants		Treatment		Outcome Assessors		Same		Follow		Intention		Outcome Assessed		Outcome Reliable	Statistical Analysis	Appropriateness trial
Al - Shammari 2023		No		Unclear		Yes		Unclear		Unclear		Unclear		Yes		Yes		Yes		Yes		Yes	Yes	Unclear
Ford Jhonson 2016		Yes		Yes		Yes		Yes		Yes		Yes		Yes		No		Yes		Yes		Yes	Yes	Yes
Lange 2009		Yes		Yes		Yes		Yes		Yes		Yes		Yes		Yes		Yes		Yes		Yes	Yes	Yes
Ledinek 2013		Yes		Yes		Yes		Yes		Yes		Yes		Yes		Yes		Yes		Yes		Yes	Yes	Yes
Moller 2011		Yes		Yes		Yes		Yes		Yes		Yes		Yes		No		Yes		Yes		Yes	Yes	Yes
Nourbakhsh 2021		Yes		Yes		Yes		Yes		Yes		Yes		Yes		No		Yes		Yes		Yes	Yes	Yes
Stankoff 2005		Yes		Yes		Yes		Yes		Yes		Unclear		Yes		No		Yes		Yes		Yes	Yes	Yes
